# Supplementary material for: Machine learning of large‐scale spatial distributions of wild turkeys with high‐dimensional environmental data
Source: Ecol Evol. 2019 Apr 24;9(10):5938–49. doi: 10.1002/ece3.5177 (PMC6540709; doi:10.1002/ece3.5177)
Supplement: Supplementary file 1 [file ECE3-9-5938-s001.xlsx]

## Sheet: absencelocationsWildlTurkeyMS
Longitude	Latitude		Note: absence locsations were generated using a regression-kriging method (Hengl et al. 2009).
-91.8017	35.3112		Hengl, T., Sierdsema, H., Radović, A. & Dilo, A. (2009) Spatial prediction of species' distributions from occurrence-only records: combining point pattern analysis, ENFA and regression-kriging. Ecological Modelling, 220, 3499-3511.
-88.8403	33.2062
-89.2311	32.4819
-89.1086	30.4328
-91.5989	34.163
-91.9623	30.9041
-91.1256	32.8743
-89.9755	30.0196
-91.1611	34.7566
-91.5673	31.298
-87.9327	31.1128
-91.2785	30.3215
-91.0641	34.949
-91.6355	32.0042
-89.4668	29.9882
-89.4215	34.9739
-90.2333	30.1331
-89.3151	33.9564
-91.7552	34.2442
-90.8952	30.3589
-90.4258	29.9952
-90.194	35.2129
-90.7331	35.0267
-88.123	29.9272
-89.323	34.9346
-89.537	30.4199
-91.1506	35.1906
-90.1537	32.9469
-89.5243	34.6968
-88.8872	30.5708
-90.6303	35.3174
-91.5657	34.9627
-91.2355	30.2482
-89.6121	30.3171
-88.8642	32.1516
-90.595	30.2877
-91.5077	35.1437
-89.7166	30.2709
-90.6133	34.9905
-90.3632	30.0991
-91.6826	32.7607
-90.0267	34.9905
-91.7199	33.6108
-91.3421	32.1078
-91.9184	31.0945
-89.4386	32.863
-91.8342	34.7666
-91.5645	33.768
-91.8016	30.5117
-91.3123	30.0915
-87.9784	30.9992
-92.0147	30.1578
-91.7393	33.8473
-90.1325	35.0495
-91.6222	31.117
-88.5546	34.6476
-91.5797	30.0733
-92.0355	30.0456
-91.0962	30.1905
-88.0345	30.0253
-90.249	30.2061
-91.433	30.115
-91.8837	30.2796
-90.5526	30.247
-91.6916	34.987
-88.0731	30.4961
-91.7619	33.767
-91.7743	30.7664
-90.1639	32.725
-92.039	30.0758
-88.4238	33.4326
-89.1368	29.8912
-91.8581	30.0693
-88.099	30.6614
-90.1477	34.1308
-88.0078	31.0085
-91.5762	32.9796
-90.053	32.3835
-90.682	30.0419
-90.3342	30.2153
-91.6792	33.9114
-89.389	30.1235
-88.7159	30.2904
-92.0121	30.3236
-91.1592	32.2334
-87.6789	32.3764
-90.1711	30.018
-91.741	33.7087
-90.7868	34.9388
-88.1212	30.4307
-90.5862	34.0972
-91.6658	33.881
-88.7404	34.2603
-90.6773	30.0587
-91.3782	33.8486
-88.8208	29.8985
-91.3483	35.2182
-91.9725	31.0374
-89.9726	29.9363
-88.0227	34.4759
-89.1571	30.1901
-87.9185	34.8046
-91.8172	34.7616
-90.0086	29.9794
-88.7582	30.0936
-87.9439	31.3075
-91.7852	32.4272
-90.5792	33.4398
-89.1568	30.1997
-87.694	34.7664
-88.5635	29.8428
-87.9426	32.8055
-91.6866	31.6443
-91.8102	30.1374
-88.3985	30.383
-89.227	30.0158
-91.1718	35.0268
-91.1637	33.3837
-91.0725	34.1303
-91.528	30.8567
-89.4038	31.7932
-89.8667	31.2469
-89.6423	35.0477
-88.8715	30.3164
-88.2465	30.0662
-91.1284	35.1452
-87.8831	30.5271
-91.5352	34.1
-88.4357	30.2374
-91.6684	31.9478
-89.0043	32.9189
-89.6066	30.1796
-91.6948	35.1453
-91.1258	30.2173
-91.2564	34.7247
-90.6875	34.3719
-89.6634	30.1996
-88.2606	32.5223
-89.3697	29.9214
-88.0782	30.7575
-88.228	31.0568
-88.6853	30.0194
-90.9149	30.2584
-89.9931	34.0892
-88.6071	32.3455
-88.9458	30.2744
-89.1353	30.3693
-87.7103	34.8109
-90.0566	35.1621
-90.8635	33.2217
-90.806	35.015
-91.5877	34.9915
-91.6594	35.2925
-87.6448	33.8369
-90.6546	33.9482
-88.9897	34.2685
-91.4495	33.2386
-90.5537	33.5421
-89.9406	31.1064
-87.9632	33.6004
-90.4163	30.1485
-90.2354	35.2812
-91.9156	30.7646
-87.6229	33.8902
-89.1579	32.331
-88.0097	30.951
-88.0621	30.7171
-90.248	33.7009
-87.7375	32.0764
-91.3722	31.7177
-87.5137	34.5406
-88.0259	30.2548
-91.2785	33.9714
-88.548	30.4113
-91.8921	30.0414
-88.0798	29.8074
-88.465	32.7253
-91.2821	35.2178
-90.0208	31.927
-91.6835	34.2095
-90.4532	34.749
-91.1153	35.0118
-91.6353	35.0578
-91.7214	32.5247
-88.2826	30.4727
-89.7215	32.8571
-88.412	30.7919
-91.7256	32.2807
-87.7492	33.6779
-88.0346	30.4142
-89.9184	33.624
-88.563	33.3652
-88.7641	32.9013
-91.1978	33.0372
-89.7082	30.3931
-87.9952	30.0265
-90.3136	33.2292
-91.2998	35.3136
-88.6093	33.347
-91.2204	32.3699
-88.105	30.1861
-87.9953	30.6313
-91.7369	30.0701
-90.411	30.4404
-89.5435	33.1213
-91.859	33.0274
-89.9306	34.5729
-91.9146	32.3604
-89.0026	30.3404
-90.0541	30.8125
-90.8896	30.4145
-89.2801	34.5798
-90.9262	30.1653
-91.4268	33.6394
-91.8256	30.0895
-89.1752	30.2066
-91.1656	35.134
-91.7595	34.3965
-91.6087	34.4495
-91.5812	33.9253
-90.7484	34.3701
-90.9314	33.2364
-91.2029	30.1185
-90.2725	35.2548
-89.0992	32.8712
-91.307	35.0898
-88.4621	33.0479
-91.7448	34.7764
-89.359	32.746
-89.6843	31.2482
-91.5987	32.453
-91.3367	33.2563
-91.1704	33.9347
-91.6172	33.3651
-90.6058	30.032
-90.437	30.9677
-91.0207	33.0769
-91.6759	34.6652
-87.8041	31.276
-88.9674	32.1392
-89.7081	35.2791
-89.8164	30.1339
-91.8055	32.4225
-91.365	30.0742
-90.4421	30.3658
-91.5572	30.1699
-88.1412	29.9181
-91.4284	32.5611
-88.1943	30.1403
-91.6181	31.506
-91.7722	32.1996
-88.5212	29.8547
-91.7489	34.1922
-88.5826	33.1961
-88.7303	32.4858
-88.5868	32.9434
-90.9847	30.5531
-91.5005	30.4907
-89.3362	31.3186
-89.261	34.7372
-89.0287	30.2693
-90.0542	31.3214
-89.3298	33.6463
-91.7533	30.1175
-90.9889	32.7301
-89.3452	30.1663
-87.7213	32.6468
-91.8273	31.6493
-91.0741	34.6185
-91.2705	33.5184
-88.3846	31.9121
-91.9312	32.925
-91.6672	34.3078
-91.7728	32.6119
-88.0679	33.0637
-91.0005	34.7698
-91.9539	32.0888
-91.6139	32.8981
-90.6136	34.7592
-91.3895	34.7649
-89.8237	30.1149
-88.4437	29.9974
-91.7792	30.1767
-90.5653	30.4415
-91.3546	31.879
-90.5473	30.3697
-87.8529	31.5164
-89.3246	29.894
-90.7061	32.2873
-87.5948	34.7027
-89.1099	30.2519
-88.8073	33.561
-90.1424	30.0857
-88.5726	30.161
-87.5146	33.8828
-91.2201	34.964
-88.2028	30.1775
-87.7763	32.834
-91.5779	33.9927
-88.8986	30.0154
-87.8032	32.5621
-88.7489	30.3817
-91.7951	34.384
-91.2089	33.9491
-88.7956	33.4632
-91.2109	30.3191
-89.3849	32.7052
-91.5188	35.097
-91.2661	35.0409
-91.3439	34.7587
-91.6902	33.6778
-91.6512	32.7458
-88.0919	30.3001
-91.9187	30.6275
-91.4021	33.1419
-91.5564	32.2805
-91.8781	30.2245
-91.8752	30.5899
-91.2902	30.3345
-90.0167	34.5212
-88.2203	30.6219
-89.7742	29.9856
-91.7586	30.2321
-90.6419	30.0172
-90.9089	30.4942
-90.393	34.003
-91.5867	33.1166
-90.4837	29.9954
-87.934	34.9907
-87.5613	35.1177
-91.3401	30.6798
-91.9728	32.007
-91.5026	33.691
-91.7339	35.0881
-91.5722	34.1714
-91.7456	35.256
-90.7704	33.6106
-90.2347	34.1327
-91.1211	32.4415
-89.883	30.2127
-91.3553	34.7851
-91.6533	32.4822
-90.9638	34.7697
-91.6387	34.511
-90.1385	29.9525
-91.8067	33.5899
-90.9377	32.6701
-87.8221	31.6072
-88.3362	30.2656
-91.3908	34.7297
-90.8166	30.1119
-88.4668	30.3138
-88.3317	31.1193
-90.737	30.6902
-90.0577	30.0349
-91.7384	30.4176
-88.0818	31.9881
-91.2786	34.4775
-89.2446	31.2838
-90.3779	30.3832
-91.6706	30.764
-90.6493	31.1529
-90.1026	30.1242
-88.9335	29.9923
-90.0787	29.9571
-91.7369	35.0875
-89.7825	31.1151
-88.7154	30.1149
-90.8149	30.3659
-91.5159	30.0756
-88.7734	30.2564
-91.9779	30.2288
-91.8466	32.288
-88.5901	35.2191
-88.8883	30.0278
-91.3657	34.2079
-91.4178	34.5473
-90.447	29.9863
-90.8082	30.1526
-90.685	30.1415
-88.2401	30.2002
-90.8352	32.3714
-91.285	34.5878
-91.8458	31.9491
-91.3777	33.6875
-89.397	32.5637
-90.2572	30.122
-92.0436	30.1345
-90.5591	30.0913
-91.2942	30.3357
-89.0589	32.7647
-88.3248	30.0356
-90.5926	33.9495
-91.5018	32.6056
-91.1765	30.4494
-90.7876	33.7804
-91.8012	33.0681
-90.3622	33.4824
-90.6006	33.4833
-90.9106	34.1019
-90.5665	34.5871
-88.061	30.8193
-90.9913	35.0722
-90.289	35.3146
-88.6016	31.1966
-91.3158	34.9534
-90.1373	30.152
-91.1952	35.0927
-91.5411	34.1532
-91.8959	31.0265
-88.364	33.0427
-90.4747	30.2351
-89.8888	30.7828
-90.6188	33.5066
-89.258	30.048
-88.2691	30.295
-87.9481	34.8722
-89.7978	35.1816
-91.6013	34.2692
-88.1355	30.0301
-88.8422	30.1711
-91.7387	33.8575
-91.6595	35.0946
-90.5597	29.9831
-91.1343	30.3401
-87.9239	32.9821
-91.259	34.3238
-90.6158	30.9323
-87.7334	34.5332
-91.8321	32.0116
-89.5792	30.2688
-87.984	34.0041
-91.0753	32.8192
-88.898	31.7727
-89.0477	34.2257
-91.7465	34.7713
-88.1543	32.8476
-91.0267	33.8774
-91.8303	34.4773
-88.6152	31.053
-91.7473	30.9685
-91.8138	34.1417
-89.6842	32.4702
-90.0344	30.2119
-88.0285	31.9842
-90.239	33.3901
-90.5012	34.4687
-88.2119	30.2894
-90.8471	30.0205
-89.6161	32.2385
-91.5464	34.0205
-91.5974	30.2114
-90.239	33.2553
