# Supplementary material for: Machine learning of large‐scale spatial distributions of wild turkeys with high‐dimensional environmental data
Source: Ecol Evol. 2019 Apr 24;9(10):5938–49. doi: 10.1002/ece3.5177 (PMC6540709; doi:10.1002/ece3.5177)
Supplement: Supplementary file 2 [file ECE3-9-5938-s002.xlsx]

## Sheet: presencelocationsWildlTurkeyMS
Longitude	Latitude		Note: distance between any pair of locations is > 2km
-89.6984	34.675
-89.6688	34.7009
-88.7677	34.7019
-88.7792	34.6781
-90.5696	34.2914
-90.3014	34.2994
-90.3465	34.1753
-88.6834	34.6403
-90.956	31.9948
-90.1459	31.6852
-89.5621	32.2254
-90.8574	31.432
-89.0243	32.846
-89.0072	32.9201
-88.9216	30.7901
-88.7265	30.8188
-88.7111	31.781
-88.6112	34.2375
-88.3424	34.4213
-88.2492	34.8311
-88.2547	34.8103
-88.4978	31.133
-88.5287	31.3028
-88.5544	31.4942
-88.5884	31.409
-88.5972	31.3153
-88.6192	31.4057
-88.6204	30.5694
-88.6229	31.0374
-88.7225	34.8199
-88.7689	31.2649
-88.7816	31.2151
-88.7851	31.1377
-88.8477	33.5057
-88.8957	34.2525
-88.9418	34.2663
-89.002	32.035
-89.012	33.5568
-89.0478	32.1031
-89.1072	33.4527
-89.111	32.322
-89.2183	32.1453
-89.2313	32.6618
-89.2439	33.9581
-89.2528	32.2034
-89.2669	32.2192
-89.2769	32.2383
-89.2853	32.0725
-89.2954	32.9612
-89.3003	31.6464
-89.3067	32.2094
-89.3637	33.7779
-89.3763	34.4104
-89.4038	34.8631
-89.4107	34.8109
-89.4372	31.5043
-89.447	34.6081
-89.4597	32.1746
-89.4665	34.5857
-89.4725	34.5324
-89.4787	32.1901
-89.4851	30.7787
-89.4906	30.8846
-89.4965	32.4092
-89.5076	34.5194
-89.5181	31.0268
-89.5207	30.9293
-89.5253	30.9703
-89.5582	34.5018
-89.5586	32.4312
-89.5761	32.3881
-89.6038	34.5475
-89.6101	32.436
-89.6129	32.0596
-89.6295	32.376
-89.6912	32.6186
-89.713	32.59
-89.717	32.32
-89.7703	33.1948
-89.7807	31.0615
-89.7832	30.774
-89.8053	30.6909
-89.8092	31.5492
-89.811	34.4402
-89.8268	34.4569
-89.9107	32.4578
-89.9121	34.1573
-89.9168	32.0043
-89.9472	34.0366
-89.9926	31.6921
-90.0329	31.6015
-90.1014	33.706
-90.1102	31.5112
-90.1236	31.6829
-90.1446	31.7088
-90.155	31.5733
-90.1743	31.5542
-90.239	31.8346
-90.3212	31.8795
-90.3657	34.1986
-90.5546	32.6476
-90.6774	31.8073
-90.6904	31.8365
-90.6947	31.818
-90.7006	31.8536
-90.7137	31.6349
-90.771	31.5404
-90.8344	32.0689
-90.8393	32.8391
-90.8451	31.4167
-90.8496	31.3882
-90.8537	31.1116
-90.8559	32.8223
-90.8994	32.0439
-90.9353	31.9342
-90.9433	32.4535
-90.976	31.2916
-91.0042	31.2902
-91.0229	32.6956
-91.037	31.3757
-91.0998	31.3853
-91.1035	31.3614
-91.1854	31.3382
-91.2313	31.5849
-91.236	31.472
-91.2524	31.349
-91.2743	31.2743
-91.2917	31.3408
-91.38	31.133
-91.396	31.055
-91.397	31.302
-91.492	31.222
-89.2814	30.493
-89.2439	31.5807
-89.0276	32.4141
-89.4281	32.2728
-89.4132	32.2588
-89.3864	32.2241
-89.3538	32.197
-89.3468	32.1526
-89.2499	32.1391
-88.9271	32.5004
-88.5589	33.724
-91.084	31.9967
-91.0203	31.3619
-90.8564	32.0559
-90.0873	34.271
-90.7936	32.7503
-90.7614	32.8866
-90.9638	31.2327
-90.9505	31.3511
-90.9252	31.3466
-90.8988	31.3012
-90.8719	31.3631
-90.8379	32.7927
-90.8155	32.7924
-90.8036	32.7012
-90.7941	32.77
-90.7938	32.7923
-90.7688	32.7921
-90.7631	32.8159
-90.6351	32.4654
-90.6312	32.5135
-90.6242	32.4957
-89.9563	34.4232
-89.4901	30.9887
-89.5899	34.4975
-89.3424	31.0488
-89.495	34.3998
-89.4537	34.5693
-89.3533	34.4122
-89.1207	34.495
-89.5845	31.0215
-89.5546	32.4017
-89.2817	32.1743
-89.915	31.5328
-89.8953	31.5476
-89.8772	30.773
-89.2833	32.2
-89.1193	34.7613
-89.5117	30.6442
-89.219	32.189
-91.3701	31.2663
-88.5892	34.9457
-89.2518	34.3529
-89.0559	34.6114
-89.0429	31.5878
-89.0326	30.7255
-89.6962	30.9521
-88.8548	31.0198
-88.5613	31.1002
-89.7189	31.1639
-89.7459	31.2028
-89.9285	31.3475
-89.6748	31.3585
-88.9827	31.4474
-91.0743	31.7241
-90.9503	31.8917
-90.9677	31.9178
-90.8071	31.9569
-90.3898	31.9925
-90.7763	32.1333
-89.3782	32.1483
-90.6671	32.4127
-89.9013	32.4188
-90.7187	32.4341
-89.2169	32.4828
-88.8814	33.1692
-88.7565	33.2556
-88.5454	33.3574
-88.5773	33.9516
-88.3846	34.2521
-88.4272	34.2965
-88.8934	34.617
-88.8963	34.6493
-88.1258	34.7306
-88.1333	34.7646
-90.211	34.692
-90.325	34.377
-90.262	34.107
-90.096	33.822
-90.073	33.736
-90.123	33.396
-90.265	33.367
-90.21	33.246
-90.442	33.261
-90.266	33.048
-90.575	32.811
-90.979	33.094
-90.922	33.715
-90.911	33.861
-90.95	33.877
-90.627	33.957
-90.586	34.316
-90.908	33.472
-90.27	33.741
-90.938	33.208
-90.157	33.675
-90.1942	34.2803
-88.8513	33.4743
-90.4129	34.6473
-90.4081	34.787
-90.2108	34.314
-90.3943	34.3627
-90.3606	34.1245
-90.5587	33.4786
-90.4691	33.4849
-90.6866	33.3999
-90.6651	33.4073
-90.1596	33.4422
-90.1852	33.4421
-90.4032	33.3457
-90.4081	33.3703
-90.21	33.7755
-90.1955	33.7914
-90.2899	33.7503
-90.2793	33.666
-90.6984	34.1334
-90.6686	33.9743
-90.6809	33.8139
-90.1766	33.8422
-90.222	33.8305
-90.2322	33.9801
-90.2211	33.9975
-90.098	33.8607
-90.0744	33.8329
-90.2302	33.7337
-90.2075	33.7416
-90.8536	32.6853
-90.8291	32.6925
-90.9248	32.6153
-90.9388	32.6311
-90.7113	32.5933
-90.7081	32.6844
-90.7176	32.6526
-91.1029	33.0827
-91.0947	33.0521
-90.1448	32.4237
-88.889	31.0107
-88.7225	31.0218
-88.872	31.0322
-90.7387	31.0358
-90.7582	31.0652
-90.5083	31.0791
-90.7319	31.0824
-90.7724	31.0889
-90.7527	31.0971
-89.5086	31.1658
-89.7169	31.1819
-89.696	31.194
-89.72	31.2013
-89.8546	31.3759
-91.1669	31.4064
-90.5059	31.4304
-88.715	31.4683
-90.4768	31.5372
-90.0062	31.5743
-89.0974	31.7223
-90.5445	31.7752
-90.4696	31.8301
-90.3081	31.8324
-90.2409	31.8536
-90.693	31.8877
-90.4891	31.8889
-90.7361	31.9008
-89.3489	31.9425
-91.09	31.962
-90.5624	31.9902
-88.9242	32.0038
-91.0008	32.1221
-89.3302	32.267
-89.1552	32.2885
-89.0843	32.3495
-89.1059	32.3674
-88.9282	32.4113
-90.3517	32.5892
-88.3787	32.7437
-90.3827	32.8053
-90.2696	32.8884
-88.9767	32.999
-89.1514	33.1233
-88.8738	33.1461
-88.5747	33.3285
-88.8534	33.5231
-88.961	33.5641
-88.985	33.5714
-88.6657	33.935
-88.2596	34.3235
-88.4228	34.3363
-90.04	34.3534
-88.4758	34.3588
-89.2663	34.4148
-88.5123	34.4163
-88.854	34.481
-89.407	34.5203
-89.3655	34.5283
-89.0307	34.5849
-89.0683	34.6301
-89.4994	34.6489
-88.2664	34.7729
-88.1664	34.7729
-88.3093	34.7844
-88.2405	34.7881
-89.849	34.8296
-89.4913	34.8478
-88.5981	30.5732
-88.629	30.6289
-88.6007	30.6308
-89.6551	30.7457
-88.7323	30.7464
-88.865	30.9893
-88.8485	31.002
-89.3236	31.0076
-89.6077	31.1381
-89.7399	31.1489
-89.0074	31.5102
-89.0273	31.5263
-89.9766	31.5512
-89.9441	31.5526
-90.0968	31.5657
-91.1844	31.5952
-90.1248	31.6299
-90.1282	31.6556
-91.0585	31.6559
-91.0783	31.6886
-90.2902	31.8053
-90.2747	31.829
-89.5848	31.8406
-90.8169	31.845
-91.1281	31.8737
-91.1304	31.9235
-91.1281	31.9463
-91.0587	31.9599
-91.0351	31.9651
-89.478	32.0348
-90.7764	32.1132
-89.0608	32.4916
-89.561	32.515
-89.1132	32.5205
-88.8105	32.5251
-89.0159	32.5346
-89.7557	32.5584
-89.844	32.6048
-89.7919	32.6447
-89.7697	32.659
-88.919	32.6662
-88.9648	32.6722
-88.8455	32.7198
-89.0032	32.7333
-89.0032	32.7519
-89.6883	32.7685
-88.6556	32.7764
-89.3165	32.7913
-89.5028	32.8011
-89.1164	32.8213
-89.0004	32.8563
-89.0693	32.8563
-89.042	32.8667
-89.1923	32.8689
-89.0032	32.8831
-89.0379	32.894
-89.5735	33.0417
-88.8172	33.0902
-89.4632	33.1294
-90.4524	33.1365
-89.0509	33.1712
-89.7662	33.2182
-88.9486	33.26
-89.7416	33.269
-88.8809	33.2747
-89.3498	33.3461
-89.1557	33.7007
-89.1309	33.7638
-89.8672	33.8009
-89.6296	33.8715
-89.4708	33.8942
-89.2962	33.9813
-89.8663	34.0247
-89.3231	34.0616
-89.8428	34.1143
-88.4067	34.2287
-88.8781	34.2367
-88.6789	34.2654
-89.3255	34.3133
-89.394	34.326
-88.7116	34.4041
-89.8174	34.4054
-89.9925	34.4207
-89.1551	34.4221
-89.3996	34.4299
-89.8757	34.4432
-88.3636	34.4681
-88.3294	34.4886
-88.3292	34.5186
-89.6684	34.5288
-90.0563	34.5517
-88.3572	34.5653
-88.9954	34.5728
-89.2011	34.8642
-88.3703	34.9824
-88.4168	34.9957
-89.5479	31.6899
-90.7652	34.2046
-90.7641	34.2319
-89.7942	31.6967
-90.0389	31.5591
-89.3452	32.2268
-89.9775	31.574
-89.9065	33.1912
-89.9652	33.8404
-89.6099	34.5974
-90.0719	31.5451
-90.0463	31.5151
