# Supplementary material for: Machine learning of large‐scale spatial distributions of wild turkeys with high‐dimensional environmental data
Source: Ecol Evol. 2019 Apr 24;9(10):5938–49. doi: 10.1002/ece3.5177 (PMC6540709; doi:10.1002/ece3.5177)
Supplement: Supplementary file 3 [file ECE3-9-5938-s003.xlsx]

## Sheet: presencetestingdataWildlTurkeyM
longitude	latitude		Note: 210 presence locations were only used in the ML validation.
-89.7099	34.669
-89.7011	34.6693
-89.6568	34.7084
-89.6745	34.7038
-88.7805	34.6761
-88.7817	34.6617
-90.3012	34.2998
-90.3465	34.1753
-90.8616	32.8234
-90.7939	32.7926
-89.0597	32.869
-89.0486	32.8806
-89.0459	32.8675
-89.0433	32.8666
-89.0361	32.8908
-89.0072	32.914
-88.739	30.823
-88.2535	34.8168
-88.3472	34.4749
-88.7253	34.806
-88.738	34.8201
-88.854	33.5058
-88.8547	33.5165
-88.8614	33.5134
-89.0053	32.9158
-89.0319	32.1031
-89.213	32.658
-89.2139	32.1556
-89.2169	32.1594
-89.2183	32.1452
-89.2689	32.2217
-89.2739	32.2447
-89.3007	31.6472
-89.3014	32.2092
-89.3031	32.2092
-89.3056	32.2153
-89.3467	32.1525
-89.3617	32.2086
-89.3689	32.2338
-89.3864	32.2242
-89.4622	32.1604
-89.6054	34.5457
-89.791	30.7731
-90.1236	31.6689
-90.2689	31.8376
-90.6811	31.8232
-90.6848	31.8253
-90.6941	31.8544
-90.6941	31.8205
-90.7936	32.7491
-90.7936	32.7523
-90.7937	32.7482
-90.7937	32.7576
-90.7937	32.7553
-90.7938	32.7634
-90.8005	32.7024
-90.8022	32.701
-90.8051	32.6986
-90.8062	32.6977
-90.8372	32.8471
-90.838	32.831
-90.8395	32.8385
-90.85	32.8355
-90.8504	31.4242
-90.852	31.4143
-90.8535	32.8363
-90.8539	32.8381
-90.8575	32.8318
-90.859	32.822
-90.8606	32.06
-90.8621	31.4217
-90.8629	32.8248
-90.8631	32.8239
-90.9411	31.3573
-91.0419	31.3802
-91.0423	31.3806
-91.0823	31.382
-91.2576	31.3368
-91.2768	31.3423
-91.2834	31.3387
-91.2911	31.3407
-91.2917	31.3409
-91.394	31.302
-89.514	34.5104
-89.4132	32.2588
-89.3594	32.2206
-89.3579	32.2059
-89.353	32.1959
-90.8014	32.7018
-90.7931	32.7764
-90.8074	32.6983
-90.804	32.7002
-90.798	32.7498
-90.7944	32.7484
-90.7944	32.7725
-90.7944	32.7473
-90.7935	32.7096
-90.7929	32.7429
-90.792	32.7429
-90.6417	32.4556
-89.9529	34.4233
-89.3724	34.4119
-89.3191	34.3118
-89.1363	34.4834
-89.3283	34.2995
-89.9134	31.5413
-89.7713	33.2079
-90.8542	31.3711
-88.5544	31.1092
-89.7066	31.1786
-89.7057	31.1803
-89.6994	31.1865
-89.0279	31.5265
-90.0306	31.5524
-90.0385	31.5974
-90.9596	31.901
-90.825	31.9586
-90.8092	31.9629
-90.9991	32.1198
-90.7749	32.1326
-90.7823	32.1402
-90.7858	32.143
-89.0919	32.3651
-89.1514	33.1233
-88.887	33.1499
-88.8543	33.5229
-88.9771	33.5706
-88.4261	34.3384
-88.1743	34.7763
-90.342	34.188
-90.475	33.485
-90.148	33.432
-90.4071	34.6318
-90.4116	34.798
-90.4154	34.7898
-90.3744	34.1855
-90.5648	33.4691
-90.1788	33.4504
-90.1492	33.4344
-90.1753	33.8491
-90.1912	33.8491
-90.225	33.8391
-90.1055	33.8283
-90.0993	33.8196
-90.9244	32.6273
-90.7615	31.0481
-90.7647	31.0562
-90.746	31.0722
-90.7366	31.0734
-90.7719	31.0956
-89.7207	31.1694
-90.038	31.5613
-90.0048	31.5735
-90.0331	31.604
-89.5447	31.685
-90.6936	31.8401
-90.4772	31.8953
-90.9715	31.9075
-90.779	32.135
-90.779	32.136
-90.786	32.143
-89.3494	32.2344
-89.0898	32.3568
-90.672	32.41
-90.712	32.425
-90.715	32.434
-89.2155	32.4833
-88.967	32.664
-88.9677	32.6642
-88.395	32.743
-88.3787	32.7437
-90.3845	32.8038
-88.9821	32.9931
-88.9796	32.9967
-88.9365	33.2509
-88.8551	33.5213
-88.6564	33.9311
-88.415	34.3428
-88.4149	34.344
-89.2663	34.4149
-88.3358	34.5036
-88.6177	30.568
-88.6169	30.5682
-88.6004	30.5722
-89.0275	31.5264
-90.0855	31.5485
-90.473	31.8337
-91.0898	31.9501
-91.0219	31.9553
-91.0587	31.9591
-91.0219	31.9593
-89.5761	32.3881
-89.0231	32.52
-89.0032	32.7352
-89.0033	32.7354
-90.8391	32.8347
-90.8493	32.8387
-90.8392	32.839
-89.0008	32.8563
-89.0191	32.8947
-89.1637	33.7139
-89.8621	33.8002
-89.982	34.4229
-89.5828	34.4934
-89.5683	34.5014
-89.5141	34.5203
-89.618	34.5419
-88.5944	34.9376
-89.5401	31.6856
-89.903	33.1958
